# Supplementary material for: Enhanced Superconductivity near the Pressure-Tuned Quantum Critical Point of Charge-Density-Wave Order in Cu1-δTe (δ = 0.016)
Source: Materials (Basel). 2025 Nov 5;18(21):5042. doi: 10.3390/ma18215042 (PMC12608423; doi:10.3390/ma18215042)
Supplement: Supplementary file 1 [file materials-18-05042-s001.zip]

Archive with 1 entries (1 files):
- materials-3916000-supplementary.pdf
